# Supplementary material for: Design and Optimization of Pullulan-Isononanoate Films with Bioactive-Loaded Liposomes for Potential Biomedical Use
Source: Polymers (Basel). 2026 Jan 22;18(2):305. doi: 10.3390/polym18020305 (PMC12845936; doi:10.3390/polym18020305)
Supplement: Supplementary file 1 [file polymers-18-00305-s001.zip]

Archive with 1 entries (1 files):
- polymers-4093606-supplementary.pdf
